# Supplementary material for: Fetal Alcohol-Related Postnatal Growth Restriction Is Independent of Infant Feeding Practices and Postnatal Alcohol Exposure in a Prospective South African Birth Cohort
Source: Nutrients. 2023 Apr 22;15(9):2018. doi: 10.3390/nu15092018 (PMC10181362; doi:10.3390/nu15092018)
Supplement: Supplementary file 1 [file nutrients-15-02018-s001.zip]

Archive with 1 entries (1 files):
- nutrients-2306346-supplementary.pdf
